# Supplementary material for: GPI-anchored FGF directs cytoneme-mediated bidirectional contacts to regulate its tissue-specific dispersion
Source: Nat Commun. 2022 Jun 16;13:3482. doi: 10.1038/s41467-022-30417-1 (PMC9203819; doi:10.1038/s41467-022-30417-1)
Supplement: Supplementary file 21 — Source Data [file 41467_2022_30417_MOESM21_ESM.xlsx]

## Sheet: Figure 1d prime2
Figure 1d''
	distance (mm)	GFP intensity (arb. Units)
	0	86.691
	0.2222	92.585
	0.4444	93.404
	0.6667	104.798
	0.8889	114.894
	1.1111	122.128
	1.3333	123.415
	1.5556	123.979
	1.7778	111.521
	2	102.83
	2.2222	94.723
	2.4444	79.606
	2.6667	68.032
	2.8889	62.351
	3.1111	54.021
	3.3333	41.106
	3.5556	33.989
	3.7778	34.064
	4	32.298
	4.2222	28.17
	4.4444	25.011
	4.6667	24.277
	4.8889	25.468
	5.1111	24.777
	5.3333	24.394
	5.5556	27.628
	5.7778	32.011
	6	31.383
	6.2222	27.596
	6.4444	26
	6.6667	25.287
	6.8889	28.053
	7.1111	33.032
	7.3333	34.011
	7.5555	32.681
	7.7778	27.16
	8	29.606
	8.2222	35.883
	8.4444	36.245
	8.6667	35.968
	8.8889	35.394
	9.1111	36.681
	9.3333	30.426
	9.5555	24.745
	9.7778	24.479
	10	25.415
	10.2222	22.287
	10.4444	19.032
	10.6667	15.766
	10.8889	18.106
	11.1111	20.5
	11.3333	19.298
	11.5555	21.149
	11.7778	23.106
	12	19.149
	12.2222	17.766
	12.4444	17.064
	12.6667	17.149
	12.8889	18.894
	13.1111	17.681
	13.3333	17.255
	13.5555	16.713
	13.7778	19.362
	14	24.16
	14.2222	26.734
	14.4444	24.489
	14.6667	19.138
	14.8889	17.468
	15.1111	20.766
	15.3333	23.809
	15.5555	25.585
	15.7778	24.106
	16	19.085
	16.2222	12.83
	16.4444	9.798
	16.6667	4.5
	16.8889	3.436
	17.1111	3.362
	17.3333	2.106
	17.5555	1.734
	17.7778	1.83

## Sheet: Figure 1h prime2
Figure 1h''
	Source cytoneme length (mm)
#1	7.66703
#2	4.27163
#3	2.4644
#4	1.09529
#5	3.01205
#6	7.66703
#7	6.0241
#8	11.391
#9	6.0241
#10	11.5005
#11	2.73823
#12	2.19058
#13	1.36911
#14	6.57174
#15	3.17634
#16	3.23111
#17	2.73823
#18	8.10515
#19	6.57174
#20	3.28587
#21	5.20263
#22	2.19058
#23	2.19058
#24	2.73823
#25	2.19058
#26	3.28587
#27	10.4053
#28	25.7393
#29	24.0964
#30	3.06681
#31	2.95728
#32	6.57174
#33	4.38116
#34	4.92881
#35	12.0482
#36	6.0241
#37	9.30997
#38	4.38116
#39	3.28587
#40	5.75027
#41	2.73823
#42	6.57174
#43	6.0241
#44	3.83352
#45	5.25739
#46	6.84556
#47	2.19058
#48	3.45016
#49	7.11939
#50	3.83352
#51	2.57393
#52	10.4053
#53	2.08105
#54	4.92881
#55	4.6276
#56	11.5005
#57	3.83352
#58	2.35487
#59	3.61446
#60	2.95728
#61	3.28587
#62	2.19058
#63	4.92881
#64	5.02738
#65	5.43264
#66	6.57174
#67	8.21468

## Sheet: Figure 1l
Figure 1l
CONTROL
ASP cytonemes	average extension rate (mm/min)	average retraction rate (mm/min)	average extension rate (nm/s)	average retraction rate (nm/s)
1	1.2	1.53	20	25.5
2	2.8	0.8	46.6667	13.3333
3	2.6	1.6	43.3333	26.6667
4	0.4	1.7	6.66667	28.3333
5	0.7	N/A	11.6667	N/A
6	1.4	1.25	23.3333	20.8333
7	1	3.2	16.6667	53.3333
8	0.93	0.52	15.5	8.66667
9	1.4	0.89	23.3333	14.8333
10	1.3	1.33	21.6667	22.1667
11	0.4	0.85	6.66667	14.1667
Source cytonemes	average extension rate (mm/min)	average retraction rate (mm/min)	average extension rate (nm/s)	average retraction rate (nm/s)
1	N/A	1.6	N/A	26.6667
2	N/A	1.3	N/A	21.6667
3	N/A	1.6	N/A	26.6667
4	N/A	0.64	N/A	10.6667
5	1.2	2.4	20	40
6	2	2	33.3333	33.3333
7	0.6	0.6	10	10
8	0.4	0.8	6.66667	13.3333
9	1.36	1.36	22.6667	22.6667
10	1.2	1.2	20	20
11		1		16.6667
	N/A: no related data, either no extension or no retraction was observed for the cytoneme.

## Sheet: Figure 1m
Figure 1m
ASP cytoneme maxium extension (mm)	Source cytoneme maxium extension (mm)
23	8
34	13
28	8
13	16
10	12
25	10
16	3
13	4
14	6.8
20	6
17	5

## Sheet: Figure 1n
Figure 1n cytoneme lifetime
	ASP cytoneme lifetime (min)	Source cytoneme lifetime (min)
	15	5
	20	5
	20	5
	20	20
	10	10
	25	5
	10	5
	30	10
	20	5
	20	5
	25	10

## Sheet: Figure 2e
Figure 2e
	M1	M2	M3	M4
	w-	bnl>Dia:GFP	bnl>Dia:GFPCA	bnl>dia-i
# Source cytoneme	10	20	10	1
# Source cytoneme	5	17	12	0
# Source cytoneme	11	10	13	3
# Source cytoneme	7	11	16	7
# Source cytoneme	6	18	15	0
# Source cytoneme	8	24	11	0
# Source cytoneme			15
# Source cytoneme			21
one-way ANOVA followed by Tukey’s honestly
significant different (HSD) test
HSD[.05]=5.68; HSD[.01]=7.17
M1 vs M2 P<.01
M1 vs M3 P<.05
M1 vs M4 P<.05
M2 vs M3 nonsignificant
M2 vs M4 P<.01
M3 vs M4 P<.01

## Sheet: Figure 2h
Figure 2h
	w-	bnl>dia-i
Bnl:GFP density in ASP (arb. Units)	11.588	2.025
Bnl:GFP density in ASP (arb. Units)	10.076	1.569
Bnl:GFP density in ASP (arb. Units)	9.513	3.566
Bnl:GFP density in ASP (arb. Units)	6.341	2.828
Bnl:GFP density in ASP (arb. Units)	7.24	1.884
Bnl:GFP density in ASP (arb. Units)	12.912	6.495
Bnl:GFP density in ASP (arb. Units)	7.723	1.016
Bnl:GFP density in ASP (arb. Units)		6.12
Bnl:GFP density in ASP (arb. Units)		1.949
Bnl:GFP density in ASP (arb. Units)		1.986
Bnl:GFP density in ASP (arb. Units)		1.155
Bnl:GFP density in ASP (arb. Units)		3.196
Bnl:GFP density in ASP (arb. Units)		4.487
Bnl:GFP density in ASP (arb. Units)		6.322
Bnl:GFP density in ASP (arb. Units)		1.774
Bnl:GFP density in ASP (arb. Units)		4.656
Bnl:GFP density in ASP (arb. Units)		2.462
p (unpaired two-tailed t-test)=	6.23686e-07

## Sheet: Figure 2k
Figure 2k
	w-, <15 mm	bnl>dia-i, <15 mm	w-, >15 mm	bnl>dia-i, >15 mm
# ASP cytonemes	3	27	12	4
# ASP cytonemes	19	20	31	0
# ASP cytonemes	10	19	13	2
# ASP cytonemes	10	7	20	11
# ASP cytonemes	13	15	21	6
# ASP cytonemes	3	9	30	5
# ASP cytonemes		18		5
# ASP cytonemes		23		4
# ASP cytonemes		12		4
# ASP cytonemes		15		2
# ASP cytonemes		25		0
# ASP cytonemes		11		0
# ASP cytonemes		8		2
# ASP cytonemes		14		3
			p (unpaired two-tailed t-test)=	7.76357e-07

## Sheet: Figure 2l
Figure 2l,l'
w-
Directional area	# ASP cytonemes with length 0-15 um											Average
0-30	3	2	3	5	2	6	3	5	3	6	6	4
30-60	0	1	0	0	3	3	4	0	3	1	2	1.54545
60-90	0	0	0	0	1	0	3	0	0	1	3	0.727273
90-120	0	0	0	0	0	0	0	0	0	0	0	0
120-150	0	0	0	0	0	0	0	0	0	0	0	0
150-180	0	0	0	0	0	0	0	0	0	0	0	0
180-210	0	0	0	0	0	0	0	0	0	0	0	0
210-240	0	0	0	0	0	0	0	0	0	0	0	0
240-270	0	0	0	0	0	0	0	0	0	0	0	0
270-300	0	0	0	0	0	0	0	0	0	0	1	0.0909091
300-330	0	0	0	0	0	1	0	2	0	0	2	0.454545
330-360	4	2	3	4	3	3	6	7	8	7	5	4.72727
Directional area	# ASP cytonemes with length >15 um
0-30	10	5	9	5	14	4	8	6	9	6	7	7.54545
30-60	0	0	0	0	0	0	0	0	0	0	0	0
60-90	0	0	0	0	0	0	0	0	0	0	0	0
90-120	0	0	0	0	0	0	0	0	0	0	0	0
120-150	0	0	0	0	0	0	0	0	0	0	0	0
150-180	0	0	0	0	0	0	0	0	0	0	0	0
180-210	0	0	0	0	0	0	0	0	0	0	0	0
210-240	0	0	0	0	0	0	0	0	0	0	0	0
240-270	0	0	0	0	0	0	0	0	0	0	0	0
270-300	0	0	0	0	0	0	0	0	0	0	0	0
300-330	0	0	0	0	0	0	0	0	0	0	0	0
330-360	8	7	9	7	15	7	8	9	10	12	12	9.45455

## Sheet: Figure 2l-prime
						Figure 2l': w- source cytoneme direction
						source cytoneme orientation	# FGF source cytonemes
						0-30 (reciprocal direction as 0)	3	3	2	3	4	5	2	5	8	6	1	3.81818
						30-60	0	0	0	0	0	0	0	0	0	0	0	0
						60-90	0	0	0	0	0	0	0	0	0	0	0	0
						90-120	0	0	0	0	0	0	0	0	0	0	0	0
						120-150	0	0	0	0	0	0	0	0	0	0	0	0
						150-180	0	0	0	0	0	0	0	0	0	0	0	0
						180-210	0	0	0	0	0	0	0	0	0	0	0	0
						210-240	0	0	0	0	0	0	0	0	0	0	0	0
						240-270	0	0	0	0	0	0	0	1	0	0	0	0.0909091
						270-300	0	0	0	0	0	0	0	1	0	0	0	0.0909091
						300-330	0	2	0	1	0	2	0	2	0	0	2	0.818182
						330-360	2	3	3	4	6	6	4	4	6	6	7	4.63636

[truncated: 37 more sheets: Figures 2n, Figure 2n-prime, Figure 3c, Figure 3h, Figure 3i, Figure 4f, Figure 4g, Figure 5c, Figure 5f, Figure 5m, Figure 6c, Figure 6f, Figure 6i, Figure 6l, Figure 7d, Figure 7e, Figure 8p, Figure 9d, Figure 9h, Figure 9l …]
